# Supplementary material for: DNA Gyrase Inhibitors Increase the Frequency of Bacteriophage-like RcGTA-Mediated Gene Transfer in Rhodobacter capsulatus
Source: Genes (Basel). 2022 Nov 9;13(11):2071. doi: 10.3390/genes13112071 (PMC9690577; doi:10.3390/genes13112071)
Supplement: Supplementary file 1 [file genes-13-02071-s001.zip]

Archive with 1 entries (1 files):
- Supplementary Figs & Table_proof.pdf
